# Supplementary material for: Cardiomyocyte USP20 alleviates septic cardiomyopathy by deubiquitinating and inhibiting NLRP3 activity
Source: Clin Transl Med. 2025 Oct 3;15(10):e70494. doi: 10.1002/ctm2.70494 (PMC12493026; doi:10.1002/ctm2.70494)
Supplement: Supplementary file 2 — Online Supplementary Figure S1‐S8 [file CTM2-15-e70494-s001.xlsx]

## Sheet: GSE53007
		GSM1280287	GSM1280288	GSM1280289	GSM1280290		GSM1280291	GSM1280292	GSM1280293	GSM1280294
ID	Gene.symbol	Heart_CON_rep.1	Heart_CON_rep.2	Heart_CON_rep.3	Heart_CON_rep.4	Average	Heart_PCI_rep.1	Heart_PCI_rep.2	Heart_PCI_rep.3	Heart_PCI_rep.4	Average	Ratio	Increase/Decrease	adj.P.Val
ILMN_2425351	Usp1	7.94313	8.00085	7.94406	7.76124	7.91232	8.27194	8.25286	8.15485	8.29875	8.2446	0.959697	I	0.00201
ILMN_1240950	Usp1	7.8823	8.13385	7.99943	7.90567	7.98032	8.47386	8.23792	8.21853	8.32553	8.31396	0.959869	I	0.00483
ILMN_2781170	Usp1	9.81378	9.7991	9.88448	9.8435	9.83522	10.2404	10.1925	9.93674	9.88966	10.0648	0.977188	I	0.0439
ILMN_2433990	Usp18	8.00451	7.74072	7.82742	7.77017	7.8357	10.1033	10.3663	9.76681	10.061	10.0743	0.777789	I	3.34e-08
ILMN_3131679	Usp18	8.75815	8.65879	8.55398	8.72309	8.6735	11.2056	11.7274	10.9775	11.1932	11.2759	0.769207	I	3.39e-08
ILMN_3054914	Usp18	7.31197	7.01888	7.32582	7.25243	7.22727	8.11452	8.25986	7.92416	8.09908	8.09941	0.892321	I	1.12e-05
ILMN_2874414	Usp19	8.6399	8.76956	8.66334	8.59992	8.66818	8.9837	8.95386	9.06136	9.03947	9.0096	0.962105	I	0.000787
ILMN_1240264	Usp2	11.1977	11.4581	11.4489	11.1555	11.315	12.0078	11.4745	11.9498	12.4408	11.9682	0.945422	I	0.00677
ILMN_2466316	Usp2	7.81366	7.63698	7.73605	7.61764	7.70108	7.90289	7.89938	7.9186	8.01792	7.9347	0.970558	I	0.0122
ILMN_1236828	Usp20	11.5957	11.5958	11.66	11.6225	11.6185	11.2855	11.0456	11.5277	11.4161	11.3187	1.02648	D	0.02
ILMN_2495939	Usp21	8.28816	8.69023	8.43725	8.52666	8.48558	8.0864	7.95475	8.10492	8.16942	8.07887	1.05034	D	0.00254
ILMN_2887131	Usp3	8.52131	8.49201	8.51236	8.48076	8.50161	9.01557	9.09341	8.95977	9.11946	9.04705	0.939711	I	1.73e-05
ILMN_2470333	Usp3	9.11821	9.18644	9.22396	9.40811	9.23418	9.59852	9.70301	9.67005	9.56148	9.63326	0.958572	I	0.000899
ILMN_3129526	Usp33	10.9433	11.0525	11.016	11.108	11.0299	10.4297	10.5062	10.5872	10.6577	10.5452	1.04597	D	0.000133
ILMN_2471268	Usp39	8.85028	8.77315	8.77629	8.96104	8.84019	9.07302	8.99904	8.95251	9.06932	9.02347	0.979689	I	0.0379
ILMN_1244799	Usp39	9.18505	9.22271	9.17735	9.31242	9.22438	9.52278	9.31909	9.39112	9.35799	9.39775	0.981553	I	0.0492
ILMN_2418324	Usp54	8.83683	9.10144	8.91842	8.61289	8.8674	9.44472	9.32004	9.28962	9.69262	9.43675	0.939667	I	0.00151
ILMN_3160648	Usp7	8.66262	8.50856	8.65287	8.58004	8.60102	8.81133	8.90129	8.73157	8.79214	8.80908	0.976381	I	0.0194
ILMN_2503651	Usp9x	7.58283	7.61022	7.584	7.49243	7.56737	7.79515	7.71492	7.69874	7.87958	7.7721	0.973659	I	0.0202

## Sheet: GSE142615
ID		GSM4232953	GSM4232954	GSM4232955	GSM4232956		GSM4232957	GSM4232958	GSM4232959	GSM4232960
		Cont1_NS	Cont2_NS	Cont3_NS	Cont4_NS	Average	LPS1_NS	LPS2_NS	LPS3_NS	LPS4_NS	Average	Ratio	Increase/Decrease	adj.P.Val
A_51_P104077	Usp13	10.8687	10.9517	10.9761	10.9448	10.9353	10.7182	10.6641	10.7645	10.7804	10.7318	1.01896	D	0.0203
A_51_P513424	Usp16	10.3152	10.344	10.4157	10.5009	10.394	10.7845	10.6105	10.9792	10.8961	10.8176	0.960838	I	0.0113
A_51_P164219	Usp18	7.29899	7.63341	7.62981	7.44871	7.50273	12.4873	12.8061	12.9828	12.2166	12.6232	0.59436	I	2.64e-06
A_51_P122085	Usp20	12.1328	12.0685	12.0707	12.1586	12.1077	11.7616	11.7194	11.723	11.656	11.715	1.03352	D	0.000886
A_52_P413623	Usp22	5.90069	5.86433	5.73083	5.96211	5.86449	5.17885	5.45025	5.51053	5.61095	5.43764	1.0785	D	0.0187
A_51_P407580	Usp24	7.5296	7.49958	7.60927	7.47321	7.52792	7.19915	7.25694	7.10624	7.10362	7.16649	1.05043	D	0.00316
A_51_P176377	Usp25	10.3885	10.3564	10.4603	10.4357	10.4102	10.7396	10.7598	10.8872	10.697	10.7709	0.966513	I	0.00309
A_52_P42834	Usp25	9.36613	9.27006	9.4809	9.37815	9.37381	9.93118	10.0321	10.2164	9.93868	10.0296	0.934615	I	0.000969
A_51_P216595	Usp28	12.2253	12.1822	12.2307	12.1775	12.2039	11.8043	11.9309	11.9363	11.9054	11.8942	1.02604	D	0.00303
A_52_P452019	Usp31	6.71892	6.80493	7.06441	6.91942	6.87692	7.12862	7.10912	7.10977	7.19747	7.13624	0.963661	I	0.0492
A_52_P670970	Usp31	5.37865	5.50671	5.51532	5.37353	5.44355	6.04224	5.88022	5.79327	6.00709	5.9307	0.91786	I	0.00246
A_51_P315506	Usp33	9.68839	9.69505	9.79303	9.72255	9.72476	9.36104	9.36104	9.23738	9.13072	9.27255	1.04877	D	0.00221
A_52_P215656	Usp33	5.20379	5.33309	5.23959	5.09271	5.21729	4.79989	4.8365	4.89068	4.91533	4.8606	1.07338	D	0.00525
A_52_P368467	Usp33	9.24701	9.39332	9.4552	9.54194	9.40937	8.92616	8.88789	8.78945	8.78907	8.84814	1.06343	D	0.00139
A_52_P627925	Usp36	7.25117	7.2886	7.52017	7.16419	7.30603	7.9973	7.73382	8.01449	8.18545	7.98276	0.915226	I	0.00428
A_51_P119016	Usp36	6.58823	6.52146	6.71396	6.50074	6.5811	7.10232	7.20463	7.35565	7.65017	7.32819	0.898052	I	0.00358
A_52_P473045	Usp37	5.57338	5.69795	5.68625	5.59996	5.63938	6.13493	5.96196	5.98474	5.98782	6.01736	0.937186	I	0.00296
A_51_P309740	Usp40	7.7861	7.83193	7.88509	7.85505	7.83954	7.64602	7.51704	7.57292	7.74925	7.62131	1.02864	D	0.0373
A_51_P199057	Usp42	5.38882	5.47679	5.61912	5.60956	5.52357	5.84821	5.9079	5.81037	5.97806	5.88613	0.938404	I	0.00811
A_51_P115749	Usp42	7.26033	7.49526	7.51533	7.35529	7.40655	8.29163	8.3385	8.46861	8.5752	8.41849	0.879796	I	0.000187
A_52_P494126	Usp46	7.87325	7.8341	7.9201	7.97144	7.89972	7.26425	7.4318	7.31635	7.16077	7.29329	1.08315	D	0.000661
A_52_P241819	Usp46	6.63615	6.68287	6.61293	6.66237	6.64858	6.46473	6.54105	6.32154	6.30687	6.40855	1.03746	D	0.0315
A_51_P151086	Usp47	10.7561	10.7636	10.746	10.9426	10.8021	10.5033	10.6397	10.5416	10.6002	10.5712	1.02184	D	0.0322
A_51_P465600	Usp48	9.15851	9.23085	9.20538	9.24051	9.20881	8.57956	8.60873	8.40687	8.48511	8.52007	1.08084	D	0.000169
A_52_P210757	Usp48	7.18565	7.05168	7.18094	7.17143	7.14742	6.76131	6.84288	6.70024	6.74199	6.76161	1.05706	D	0.0019
A_52_P591740	Usp54	4.89528	4.4311	4.49739	4.4121	4.55897	5.13231	4.94525	5.00234	5.26748	5.08685	0.896227	I	0.0194
A_51_P270666	Uspl1	10.4019	10.5624	10.3393	10.2916	10.3988	10.5598	10.6232	10.5309	10.6122	10.5815	0.982734	I	0.0928
A_51_P381657	2.37e-01	1.13e-01	-1.8	-6.34284	-0.107	NM_146144		TTATGAAGATGGCTCTGTACTCTAGTCAATCTTTTTGGCATGACTAATTTGTATCTCTTC	A_51_P381657
A_51_P280200	2.27e-01	1.06e-01	-1.84	-6.28481	-0.132	NM_009462		TGTACACATGAACAGTGGGCACAATGATGGACTGACAATTCCCAGTGTCTGCTGTGTAAT	A_51_P280200

## Sheet: GSE153086
ID		GSM4633934	GSM4633935	GSM4633936	GSM4633937	GSM4633938		GSM4633929	GSM4633930	GSM4633931	GSM4633932	GSM4633933
		LVT-Ctrl-15	LVT-Ctrl-16	LVT-Ctrl-17	LVT-Ctrl-18	LVT-Ctrl-20	Average	LVT-LPS-1	LVT-LPS-3	LVT-LPS-5	LVT-LPS-6	LVT-LPS-7	Average	Ratio	Increase/Decrease	adj.P.Val
ASRN6AP1B103116627V3	Usp1	6.55027	6.58944	6.33054	6.19528	5.91751	6.31661	7.36667	7.38769	7.09313	7.66167	7.48845	7.39952	0.853651	I	0.000253
ASRN6AP1B100051666V3	Usp11	9.38366	9.36058	9.58782	9.46907	9.5059	9.4614	8.90585	9.0526	9.24836	9.26552	9.1631	9.12709	1.03663	D	0.0202
ASRN6AP1B102636299V3	Usp14	7.50447	7.51504	7.41219	7.48426	7.18454	7.4201	7.94197	7.8494	7.76633	7.9558	8.06023	7.91474	0.937503	I	0.00228
ASRN6AP1B105107445V3	Usp15	9.49589	9.59084	9.58568	9.83874	9.8588	9.67399	9.40622	9.31003	9.32343	9.33912	9.31382	9.33852	1.03592	D	0.0179
ASRN6AP1B108886565V3	Usp20	10.5711	10.4923	10.3046	11.0152	10.8588	10.6484	10.0706	9.88929	9.81785	9.72178	9.97306	9.89451	1.07619	D	0.00176
ASRN6AP1B100018352V3	Usp27x	6.12457	6.32157	6.39809	5.51541	5.64532	6.00099	6.32841	6.68978	6.41148	6.62479	6.86511	6.58391	0.911463	I	0.0364
ASRN6AP1B101845344V3	Usp29	14.4338	14.4229	14.4921	14.5767	14.667	14.5185	13.9357	13.7428	13.91	13.6616	13.7822	13.8064	1.05157	D	0.000132
ASRN6AP1B106577301V3	Usp3	8.84494	8.88345	8.97735	8.32182	8.39626	8.68477	9.3609	9.86088	9.48059	9.77117	9.681	9.63091	0.90176	I	0.000873
ASRN6AP1B101587563V3	Usp3	10.2744	10.2084	10.2183	9.55603	9.76794	10.005	10.8272	10.9126	10.6989	10.8353	10.8045	10.8157	0.925045	I	0.00141
ASRN6AP1B105980536V3	Usp34	9.76968	9.38566	9.37443	9.49768	9.1457	9.43463	8.75336	8.92266	8.88961	8.86435	9.06849	8.89969	1.06011	D	0.00529
ASRN6AP1B105122444V3	Usp36	7.06348	7.0542	7.1521	7.45228	7.48865	7.24214	7.65454	7.76272	7.61168	7.5817	7.44876	7.61188	0.951426	I	0.0303
ASRN6AP1B104483929V3	Usp39	8.74905	8.92205	9.01641	8.86225	8.63501	8.83695	9.30013	9.27082	9.1524	9.23262	9.27409	9.24601	0.955758	I	0.00522
ASRNV20034181V3	Usp40	11.1864	11.2795	11.3742	11.2352	11.3113	11.2773	10.7043	10.7769	11.0451	10.8923	10.8531	10.8543	1.03897	D	0.00345
ASRN6AP1B100079727V3	Usp42	11.6012	11.6885	11.7486	11.6728	11.4684	11.6359	11.357	11.1789	11.4139	11.3658	11.4316	11.3494	1.02524	D	0.028
ASRN6AP1B100014849V3	Usp43	10.8245	11.0811	11.1902	11.052	10.8162	10.9928	10.3013	10.2271	10.6258	10.1883	10.7521	10.4189	1.05508	D	0.00742
ASRN6AP1B102637625V3	Usp53	6.67237	6.8928	6.97738	6.53864	6.55144	6.72652	6.11468	6.32072	6.11803	6.42427	6.57075	6.30969	1.06606	D	0.0286
ASRN6AP1B100292055V3	Usp54	13.3692	13.4515	13.4831	13.4493	13.1556	13.3817	12.0886	11.9802	12.6402	12.2855	12.4373	12.2864	1.08915	D	0.000104
ASRN6AP1B104314036V3	Usp54	6.30892	6.1902	6.11539	5.87996	5.86684	6.07226	5.25502	5.41172	5.29518	5.47426	5.40219	5.36768	1.13126	D	0.000462
ASRN6AP1B100009644V3	Usp7	10.9078	10.8819	10.9603	10.7481	10.603	10.8202	11.0849	11.1726	11.0753	11.0784	11.0476	11.0918	0.975519	I	0.0379
